# Supplementary material for: A plant virus satellite RNA directly accelerates wing formation in its insect vector for spread
Source: Nat Commun. 2021 Dec 6;12:7087. doi: 10.1038/s41467-021-27330-4 (PMC8648847; doi:10.1038/s41467-021-27330-4)
Supplement: Supplementary file 3 — Source Data [file 41467_2021_27330_MOESM3_ESM.xlsx]

## Sheet: Fig 1
Fig. 1b	Relative CMV level to 18S
	Treatment
Replicate	CMV	CMV+Y-sat
1	0.028487	0.001066
2	0.020551	0.001749
3	0.01406	0.001059
4	0.006622	0.001686
5	0.012384	0.000483
Fig. 1e	Photosynthetic rate (µmol m-2s-1) at 30 dpi CMV-O
PPFD	Healthy				CMV-O				CMV-O+Y-sat
0	0	0	0	0	0	0	0	0	0	0	0	0
30	27	19	20	22	17	19	22	20	14	20	19	17
50	29	29	33	32	27	31	32	29	25	32	27	33
60	38	43	34	41	35	37	35	38	30	31	31	33
75	47	43	46	47	41	42	43	43	42	37	42	45
120	76	71	64	70	71	67	69	63	70	68	71	66
740	226	145	285	191	222	186	131	104	171	217	185	225
1100	230	236	222	238	198	220	258	225	187	252	240	234
Fig. 1f
30 dpi CMV-O 120 PPFD					30 dpi CMV-O 1200 PPFD
Healthy	CMV-O	CMV-O+Y-sat			Healthy	CMV-O	CMV-O+Y-sat
76	71	70			230	198	187
71	67	68			236	220	252
64	69	71			222	258	240
70	63	66			238	225	234
Fig. 1g	Photosynthetic rate (µmol m-2s-1) at 30 dpi CMV-L
PPFD	Healthy			CMV-L			CMV-L+Y-sat
0	0	0	0	0	0	0	0	0	0
30	19	20	25	25	18	21	17	18	14
50	35	44	34	32	34	31	28	29	33
60	45	35	33	33	34	31	28	29	33
75	46	49	54	48	46	48	45	34	33
120	73	75	69	69	66	63	67	62	68
400	91	95	81	84	71	81	80	72	85
600	125	138	130	115	125	123	108	120	105
1200	205	253	261	167	171	257	184	172	252
Fig. 1h
30 dpi CMV-L 120 PPFD					30 dpi CMV-L 1200 PPFD
Healthy	CMV-L	CMV-L+Y-sat			Healthy	CMV-L	CMV-L+Ysat
73	69	67			205	167	184
75	66	62			253	171	172
69	63	68			261	257	252
60	75	74			270	202	210

## Sheet: Fig 3
Fig. 3a	Number of aphids atracted_pairwise bio-assay
	CMV	CMV+Ysat
1 h	44	83
2 h	38	88
	Healthy	CMV+Ysat
1 h	33	67
2 h	44	72
Fig. 3b	Number of aphids atracted_pairwise bio-assay
	CMV	CMV+Y-sat	No choice
1 h	16	14	150
2 h	17	13	150
Fig. 3c	Number of aphids atracted_Y tube assay
CMV+Y-sat	CMV		CMV+Y-sat	Healthy		CMV	Healthy
10	11		8	6		5	7
Fig. 3d	Number of aphids atracted_Y tube assay
CMV+Y-sat	CMV		CMV+Y-sat	Healthy		CMV	Healthy
7	9		8	6		8	9

## Sheet: Fig 4
Fig. 4a	Percentage of winged aphids
Sample No	GUS	Y-sat +	Y-sat -	dsY-sat
1	12.5	10	16.6	23
2	18.5	14.2	23.8	29.6
3	9	12.9	8.3	17.8
4	7.6	10.3	4.3	15.3
Fig. 4b	Percentage of winged aphids
Sample No	dsY-sat	Y-sat +	Y-sat -	Wild
1	16.5	4.34	0	9.5
2	20.5	10.5	9.5	8.6
3	18.5	4.7	13.63	4.7
4	19.2	10.5	10	10.5
Fig. 4c	Percentage of winged aphids
Sample No	Control	dsY-sat	LYSV
1	35.2	50	29.4
2	29.4	46.6	37.5
3	37.5	41.1	29.4
4	38.8	43.7	37.5
5	28.5	35.7	30.7
Fig. 4d	Fold-change in Apns1 mRNA
	CMV-infected				CMV+Ysat infected
Sample no	Alate-N3	Apterous-N3	Alate-A(1)	Apterous-A(1)	Alate-N3	Apterous-N3	Alate-A(1)	Apterous-A(1)
1	0.73833	0.930023	0.304403	0.206118	1.10582	1.42511	0.7023	1.09672
2	1.05143	0.827831	0.372955	0.48234	1.29246	1.14213	0.802488	0.972099
3	0.97912	1	0.314693	0.364732	0.830966	1.39544	0.852456	1.09681
4	1.23112	1.19351	0.369736	0.238168	1.12326	0.953725	0.915096	0.917464
Fig. 4e	Fold-change in ABCG4 mRNA
	CMV+Ysat infected	CMV-infected	CMV+Ysat infected	CMV-infected	CMV+Ysat infected	CMV-infected
Sample no	Alate-N3	Alate-N3	Alate-A(1)	Alate-A(1)	Alate-A(4)	Alate-A(4)
1	1	0.523226	0.994933	0.758599	9.72341	10.5985
2	1.00839	0.691007	1.51484	0.956822	10.2496	10.0228
3	1.31634	0.77508	1.68181	0.947787	8.41517	8.19018
4	1.19198	0.923029	1.35381	0.778898	9.05985	8.22037
Fig. 4g	RNA dot blot hybridization
Fig. 4j	Percentage of winged aphids
Sample No	CMV	CMV+T73
1	8.10811	5.40541
2	2.85714	6.06061
3	9.09091	4.7619
4	6.66667	5

## Sheet: Supplementary Fig. 1
Supplementary Fig. 1	Fold-change in CMV level
Sample no.	CMV	CMV+Y-sat
1	1	0.407042
2	0.334868	0.369915
3	0.665858	0.209504
4	1.19161	0.533034
5	0.889097	0.332797
6	1.18772	0.265588
7	1.05076	0.497064
8	2.12465	0.254696
9	0.657604	0.081451
10	0.832966	0.543783
11	0.725232	0.573703

## Sheet: Supplementary Figure 2
Supplementary Fig. 2b	Water content (%)
Sample no.	Healthy	CMV	CMV+Y-sat
1	1.523	0.353	0.355
2	0.919	0.398	0.527
3	1.737	0.512	0.458
Supplementary Fig. 2c	Photosynthetic rate (µmol/m2/s) at 15dpi_CMV-O
PPFD	Healthy				CMV-O				CMV-O+Ysat
0	0	0	0	0	0	0	0	0	0	0	0	0
30	25	25	23	24	22	20	23	19	23	20	17	17
50	36	33	34	28	27	30	28	24	22	30	27	27
60	42	39	39	45	36	34	32	36	34	32	34	31
75	49	54	52	53	54	49	47	47	45	44	41	48
120	82	79	71	78	70	52	59	63	58	63	46	52
650	155	114	176	180	119	180	146	157	115	114	176	135
1200	265	117	234	211	261	200	132	196	167	166	161	143
Supplementary Fig. 2d
	15 dpi CMV-O 120 PPFD
Sample no.	Healthy	CMV-O	CMV-O+Y-sat
1	82	70	58
2	79	52	63
3	71	59	46
4	78	63	52
Supplementary Fig. 2e
	15 dpi CMV-O 1200 PPFD
Sample no.	Healthy	CMV-O	CMV-O+Y-sat
1	265	261	167
2	117	200	166
3	234	132	161
4	211	196	143
Supplementary Fig. 2f	Photosynthetic rate (µmol/m2/s) at 15dpi_CMV-L
PPFD	Healthy			CMV-L			CMV-L+Ysat
0	0	0	0	0	0	0	0	0	0
30	18	22	23	18	20	24	25	17	22
50	39	27	33	23	30	28	37	32	33
60	36	42	36	37	38	35	34	32	33
75	54	48	42	40	45	48	40	40	44
120	60	61	63	54	65	64	63	56	59
600	174	145	141	146	138	145	129	71	113
1100	173	141	143	150	144	109	92	85	113
Supplementary Fig. 2g
	15 dpi CMV-L
Sample no.	Healthy	CMV-L	CMV-L+Y-sat
1	60	54	63
2	61	65	56
3	63	64	59
4	71	73	70
Supplementary Fig. 2h
	15 dpi CMV-L 1200 PPFD
Sample no.	Healthy	CMV-L	CMV-L+Y-sat
1	173	150	92
2	141	144	85
3	143	109	108
4	130	120	113

## Sheet: Supplementary Figure 3
Supplementary Fig. 3a	Stomatal conductance (mmol H2O m-2s-1)_CMV-O
PPFD	Healthy			CMV-O			CMV-O+Ysat
0	52.5	50.3	80.3	48.4	51.6	58.7	117.3	79.3	63.5
35	120.3	109.5	69.9	53.3	61.9	75.9	157.2	121.2	116.3
50	120.3	105.6	101.5	138.1	148.7	120.3	170	130.5	140.6
60	154.5	131	105.9	109.4	125.9	194.3	153.1	151.9	164.8
75	145.7	144.1	162.4	142.1	137.8	124.8	180.6	113.6	175.3
110	149.4	154.2	149.6	164.4	124.1	123.9	140.5	192.6	180.2
190	200.5	134.4	166.4	128.6	157.5	158.7	175.6	149.2	181.2
1050	290.9	224.2	212.8	208.1	253	209.4	233.2	245.9	289
Supplementary Fig. 3b	Stomatal conductance (mmol H2O m-2s-1)_CMV-L
PPFD	Healthy			CMV-L			CMV-L+Ysat
0	63.5	99.9	127.2	85.7	122.1	118.9	176.2	95.9	56.5
30	234.1	122.1	181.3	159.2	155.4	227.4	169.3	272.8	156.3
50	174.1	215.6	222.8	130.1	185.4	227.4	231.8	269.3	264.9
75	281.1	176.3	236.5	176.2	239.5	162.6	281.8	250.7	263.6
120	215.5	179	283	205.4	226.5	278.2	253.4	310.2	287.8
1100	330.6	391.6	356.8	444.7	361.6	372.4	320.3	458.8	466.5

## Sheet: Supplementary Figure 8
Supplementary Fig. 8a	Fold-change in Apns1 mRNA
wild-type N. benthamiana				N. benthamiana expressing Ysat
Alate-N3	Apterous-N3	Alate-A(1)	Apterous-A(1)	Alate-N3	Apterous-N3	Alate-A(1)	Apterous-A(1)
2.40752	1.44292	1	1.06423	2.85981	2.48731	2.43662	1.32582
2.45397	1.76112	1.04859	1.15955	3.42287	1.88701	1.95519	1.44805
2.92489	1.8785	1.21923	1.0201	2.58225	2.23544	2.82825	1.49359
2.98819	2.52404	0.875789	1.09214	2.71791	1.80993	2.11987	1.89037
Supplementary Fig. 8b	Fold-change in ABCG4 mRNA
Wild_Alate-N3	Wild_Apterous-N3	Wild_Alate-A(1)	Wild_Apterous-A(1)	Y-sat_Alate-N3	Y-sat_Apterous-N3	Y-sat_Alate-A(1)	Y-sat_Apterous-A(1)
0.831969	0.818142	0.914726	0.608888	1.21796	1	1.62459	0.897602
0.760886	0.515349	0.78275	0.661205	1.42988	0.708251	1.45324	1.18043
0.99962	0.333867	1.15487	0.447888	1.19419	0.80822	1.32019	0.783495
0.704128	0.466755	0.877728	0.531509	1.34311	0.693646	1.06302	0.618305

## Sheet: Supplementary Figure 9
Supplementary Fig. 9a	JA level (pmol/g)
Sample no.	Healthy	CMV-O	CMV-O+Y-sat
1	214.691	161.422	130.121
2	202.673	232.08	237.299
3	131.46	172.917	209.053
Supplementary Fig. 9b	Glucose level (mg/gFW)
Sample no.	Healthy	CMV-O	CMV-O+Y-sat		Sample no.	Healthy	CMV-L	CMV-L+Y-sat
1	4569.58	1753.28	1900.03		1	6295.77	2032.12	7251.41
2	6922.65	5205.57	4059.9		2	4558.16	4145.52	2565.3
3	4251.43	1526.62	2557.44		3	3869.16	4750.08	5947.78
4	6723.73	10918.4	7938.46
5	2322.21	10791.3	3247.88
Supplementary Fig. 9c	Sucrose level (mg/g FW)
Sample no.	Healthy	CMV-O	CMV-O+Y-sat		Sample no.	Healthy	CMV-L	CMV-L+Y-sat
1	4515.66	1419.14	3873.4		1	2914.4	4666.35	2322.55
2	5428.32	8768.43	6943.83		2	5622.87	8370.48	4062.55
3	1674.39	775.44	1083.69		3	4070.35	2461.91	5574.12
4	4639.08	5016.84	2770.02
5	1972.44	5058.48	2277.21
Supplementary Fig. 9d	Number of aphids
	Alate	Apterous
WT	98	820
Δdde2	117	912
Δsid2	100	938
Supplementary Fig. 9f	Intrinsic rate of increase
Healthy	CMV-O	CMV-O+Y-sat
0.065552	0.071511	0.066204
0.065617	0.072725	0.077114
0.066207	0.073233	0.08354
0.066207	0.074941	0.09848
0.066214	0.079781	0.080669
0.06622	0.07997	0.089364
0.066889	0.08021	0.093511
0.066929	0.09021	0.073224
0.068193	0.088021	0.080386
0.068862	0.080996	0.108878
0.069531	0.092716	0.054322
0.070903	0.082964	0.086569
0.076824	0.093552	0.093783
0.076901	0.084371	0.073443
0.076901	0.094404	0.099475
0.077593	0.094342	0.078302
0.077593	0.09603	0.086742
0.0776	0.096318	0.09397
0.078662	0.097	0.071606
0.078741	0.097951	0.079445
0.079448	0.09799	0.083131
0.079456	0.09899	0.072709
0.079465	0.099079	0.085264
0.080267	0.09926	0.067903
0.084168	0.09926	0.079092
0.08504	0.099558	0.081483
0.086599	0.099558	0.084826
0.087402	0.101245	0.080547
0.088206	0.101286	0.109096
0.090236	0.102286	0.085683
0.072261	0.102411	0.099178
0.072911	0.102856	0.08124
0.072918	0.103361	0.08501
0.072926	0.103411	0.0677
0.073662	0.104761	0.078856
0.076824	0.105076	0.085428
	0.105676	0.089186
	0.105819	0.093324
	0.106856	0.084412
	0.106899	0.067224
	0.107709	0.096986
	0.115819	0.07447
	0.115819
	0.118291
	0.118857
	0.119587
	0.120676
	0.120899
	0.12091
	0.128087
	0.13091
	0.132364
Supplementary Fig. 9g	Aphid population size per plant
Sample no	Healthy	CMV-O	CMV+Y-sat
1	105	42	100
2	99	36	87
3	90	79	83
4	54	62	118
